# Supplementary material for: Lipid remodelling in the reef-building honeycomb worm, Sabellaria alveolata, reflects acclimation and local adaptation to temperature
Source: Sci Rep. 2016 Oct 20;6:35669. doi: 10.1038/srep35669 (PMC5071839; doi:10.1038/srep35669)
Supplement: Supplementary Dataset 1 [file srep35669-s2.xls]

## Sheet: Muir et al_Supplementary Table 
Site	Time (days)	Temp (oC)	16:1n-7	16:1n-13t	18:1n-9	18:1n-7	20:1n-11	20:1n-9	20:1n-7	16:2n-7	16:3n-6	18:2n-6	18:3n-3	18:4n-3	18:4n-1	18:5n-3	20:2n-6	20:4n-6	20:5n-3	21:5n-3	22:4n-6	22:5n-6	22:5n-3	22:6n-3	TotalBR	TotalDMA	TotalSATeven	TotalSATodd	20:2NMI	22:2NMI	UI
Irish Sea	0	15	2.71	0	1.72	2.5933	4.2167	0.4767	1.7967	2.4333	0.7367	1.8933	1	0.32	0	0.3933	2.1267	1.8967	21.0933	0.0233	2.04	0.1267	4.24	2.2667	0.9767	14.8333	16.6266	2.2899	1.3133	2.3533	206.707
Irish Sea	4	20	3.45	1.255	3.63	2.81	5.41	0.935	1.885	1.435	0.995	2.38	0.725	0.605	0	0.14	1.67	2.715	16.22	0.025	1.395	0.165	2.63	1.67	1.325	11.37	19.415	2.21	1.43	2.925	177.735
Irish Sea	25	20	2.8033	2.67	1.8333	2.54	4.6067	0.5067	1.9367	0	0.7433	1.9067	0.9267	0.39	0	0.11	1.94	1.9533	20.49	1.0467	0.0133	0.8167	3.6233	2.51	1.9333	13.1667	17.2967	2.6599	1.2067	2.2567	200.977
Irish Sea	29	25	2.5133	2.5167	2.0667	1.86	7.0267	0.5333	1.55	0.04	0.3967	1.69	0.7633	0.4833	0.35	0.0567	1.91	2.63	16.88	0.76	2.5467	0.23	4.2	2.2167	1.71	8.0867	18.8733	2.3801	1.8067	3.7567	197.887
Irish Sea	54	25	2.6167	3.1833	3.0633	2.1433	8.2867	0.8767	2.1267	0.01	0.4667	1.06	0.6767	1.5667	0.5233	0	2.3933	2.56	12.61	0.8067	1.7867	0.4433	3.6667	1.4833	1.3967	1.53	24.7533	3.2966	2.5667	3.1867	177.267
English Channel	0	15	2.8133	0.8367	2.06	3.3367	5.2567	0.4233	1.45	1.4533	0.6433	0.3267	0.2833	0.5733	0	0.0167	0.75	1.28	22.8367	0.0067	2.17	0.4267	3.7	2.9967	1.12	12.9867	18.63	2.4867	1.1367	2.42	207.397
English Channel	4	20	2.875	2.245	1.79	3.265	5.885	0.695	1.205	0	0.765	0.38	0.31	0.295	0	0.185	0.76	1.27	20.675	1.72	0	0.45	3.615	2.88	1.505	15.545	17.52	2.395	1.215	2.815	194.685
English Channel	25	20	2.0033	3.08	2.5533	1.4567	3.9867	0.69	1.5933	0	0.7733	0.32	0.15	1.3533	0.7633	0.3533	1.3633	1.2533	14.3333	0.8833	1.74	0.7433	4.4067	2.67	1.64	8.46	29.43	4.41	1.82	1.4233	175.463
English Channel	29	25	2.6833	3.1067	3.6	1.5067	5.2133	0.7833	1.71	0	0.75	0.44	0.3767	1.9667	1.3	0	1.5267	1.3933	8.6233	0.9833	1.2667	0.6967	2.5233	1.5633	1.3967	6.8633	33.4768	4.2734	2.0733	1.81	141.043
English Channel	54	25	2.4767	1.9467	3.0267	1.96	9.5267	0.73	1.6333	0.0233	0.6467	0.32	0.1467	1.4133	0.68	0.19	1.6	2.6533	15.58	0.7367	2.6067	0.4067	4.0067	1.9067	0.9467	5.4133	20.5501	2.5367	2.4033	3.8033	193.49
Bay of Biscay	0	15	1.58	0.4933	4.8233	2.1267	5.6067	0.7767	1.3467	1.0233	1.4067	0.7867	0.2367	0.86	0	0.2067	1.5833	2.5167	16.8633	0	2.0067	0.3233	3.19	4.9567	1.1333	11.8133	21.5467	2.2133	1.1867	2.2133	196.537
Bay of Biscay	4	20	1.6967	1.42	4.7433	2.1767	5.9833	1.3933	2.31	0	1.5133	0.7567	0.32	0.6667	0	0.1567	1.6667	2.7467	15.27	0.1167	2.0833	0.3033	3.1967	4.6367	1.13	12.7533	19.7966	2.05	1.13	2.3233	190.78
Bay of Biscay	25	20	19.1667	1.6367	7.23	0.7567	2.58	1.26	0.9767	0	2.1533	0.55	0.3633	4.65	2.0967	0.2	3.6467	2.31	0.18	0.33	0.36	0.3933	0.0467	0.1833	1.0167	1.6133	33.3367	3.8066	2.7067	0	110.023
Bay of Biscay	29	25	11.1133	1.8867	7.1167	0.6467	3.01	0.9567	0.7733	0	2.14	0.5033	0.3767	5.3	2.9733	0.4367	3.09	2.5533	0.3833	0.2433	0.4467	0.6233	0	0.1767	1.09	0.5167	37.7367	4.1934	3.98	0.2133	112.02
Bay of Biscay	54	25	1.23	1.075	7.765	1.45	8.135	1.945	1.66	0	2.15	0.66	0.59	3.105	1.1	0.74	3.92	3.745	6.465	0.795	2.06	0.375	1.61	1.44	0.645	2.725	23.115	1.965	5.78	2.1	164.4
Iberian Peninsula	0	15	2.03	0.9367	4.4067	2.3533	5.47	1.3933	1.0633	0	1.1067	1.06	0.21	0.54	0	0.5067	1.63	2.49	16.71	0.05	2.0167	0.2967	2.7967	2.7667	0.6267	15.2267	20.5367	1.81	1.1067	2.6667	181.117
Iberian Peninsula	4	20	2.1633	1.18	3.6267	2.2467	5.5733	1.1767	2.6467	0	0.66	0.9833	0.1833	0.26	0	0.4967	0.5467	1.7533	17.7333	0	2.3533	0.3067	3.02	2.8633	1.2067	16.6933	18.55	1.7967	0.8	3.28	182.26
Iberian Peninsula	25	20	1.9633	0.8567	4.6967	1.5433	7.64	1.0733	1.3033	0.0467	1.17	0.7167	0.3333	1.6433	1.6333	0.1033	2.31	2.85	10.56	0.78	2.97	0.78	3.02	1.79	1.0967	8.9567	20.5366	2.0366	2.9467	3.99	175.183
Iberian Peninsula	29	25	1.1033	1.15	6.35	1.5133	4.77	0.8633	1.71	0	1.6867	0.78	0.3433	2.5333	1.5233	1.1867	3.82	2.6967	11.3133	0.57	1.4033	0.3633	2.77	1.76	0.73	4.47	28.01	2.5133	3.53	2.29	174.21
Iberian Peninsula	54	25	1.9	1.19	5.605	1.88	8.35	1.325	1.435	0	1.215	0.465	0	1.595	0.075	0.42	2.595	3.84	12.195	0.625	3.225	0.34	2.935	1.155	0.715	5.05	21.55	2.22	3.21	3.92	179.225
North Africa	0	15	2.05	1.29	3.6933	2.6667	4.4567	0.44	1.61	0	1.2067	0.59	0.2933	0.49	0	0.43	0.9933	2.0367	16.3167	0	3.8967	0.4567	4.0567	2.9067	0.4633	17.9533	19.8167	1.95	1.03	2.29	185.73
North Africa	4	20	2.4167	1.6367	4.6767	2.87	6.0633	1.37	1.2267	0	1.2667	0.62	0.44	0.8967	0	0.45	1.01	2.6	14.6267	0.0433	3.5533	0.4467	3.1333	2.5	0.9433	13.2533	20.3934	2.1467	1.51	2.3567	179.223
North Africa	25	20	1.25	1.2033	8.43	1.3467	4.6	1.7167	1.7067	0	2.5367	0.6367	0.1567	4.8833	1.8567	0.9867	4.88	3.16	4.1067	0.2467	1.37	0.52	1.3	0.8233	1.0067	6.5033	25.0567	2.2633	5.6733	1.3233	146.677
North Africa	29	25	1.0433	1.4667	10.1233	1.03	3.9833	1.45	2.04	0	3.59	0.6667	0.2833	7.5833	2.3767	0.72	4.9433	3.7167	0	0.0533	0.11	1	0.13	0.3067	1.0433	3.6067	26.75	3.3766	7.4433	0	136.533
North Africa	54	25	1.48	1.07	8.995	1.47	7.045	1.93	2.21	0	2.58	0.68	0.3	4.33	1.325	0.255	4.945	4.315	3.86	0.635	1.615	0.405	1.04	0.58	0.62	4.705	19.315	2.28	4.365	1.655	145.135
